# Supplementary material for: Efficacy of a school-based mental health intervention among Zambian youth: a cluster-randomized controlled trial
Source: Glob Ment Health (Camb). 2025 Mar 31;12:e43. doi: 10.1017/gmh.2025.33 (PMC12037358; doi:10.1017/gmh.2025.33)
Supplement: Saasa et al. supplementary material [file S2054425125000330sup001.zip]

Archive with 8 entries (8 files):
- Figure 5.docx
- Figure 6.docx
- Figure 7.docx
- Figure 8.docx
- Figure 9.docx
- Figure 2.docx
- Figure 3.docx
- Figure 4.docx
